# Supplementary material for: Whole-Transcriptome Analysis Unveils the Synchronized Activities of Genes for Fructans in Developing Tubers of the Jerusalem Artichoke
Source: Front Plant Sci. 2020 Feb 21;11:101. doi: 10.3389/fpls.2020.00101 (PMC7046554; doi:10.3389/fpls.2020.00101)
Supplement: Supplementary file 1 [file Table_1.xlsx]

## Sheet: Foglio 1
Table S1. List of the genes and primers used in PCR and qRT-PCR analyses.
EST/Gene				Enzyme					Primer sequence (5'→3')
ID		Origin		Name		Code		Role	Fwd		Rev
gi_3367689_emb		H. tuberosus		Sucrose:sucrose 1-fructosyltransferase		1-SST		Target gene	TTCCTGGGTGGACTTTCGAACTTTG		CCCCCTCCAGTCCAAACTTATGCT
AJ009757.1
gi_3367710_emb		H. tuberosus		Fructan:fructan 1-fructosyltransferase		1-FFT		Target gene	GGCGTATCCAACAAAAGCGATA		TGAATTGGTGCAGAAGCCAT
AJ009756.1
CHTS9275.b2		H. tuberosus		Sucrose synthase		SuS		Target gene	TGGCTGAATCTGTTCCGTTGGCT		TGGCGATGAAATGAGAACACACACA
E15.ab1
CHTM17660.b1		H. tuberosus		Phosphoglucomutase		PGM		Target gene	TGCCGCCAATGCAGTCCAAT		TTTGGCTACAACATCAAGAGCAGCA
H24.ab1
CHTM4836.b1 G10.ab1		H. tuberosus		Elongation factor 1a		Hk-EF		Housekeeping gene	TTTGCTGTGAGAGACATGCGT		CACCTCACTTGGCACCTTTCT
18S-26S rDNA		H. tuberosus		ETS DNA region		ETS		Control of RNA quality (absence of DNA)	GTTGCCTGCCGTGCTTCTTG		AAGGTACCAAGCAATGCTCAATG
