# Supplementary material for: Whole-Transcriptome Analysis Unveils the Synchronized Activities of Genes for Fructans in Developing Tubers of the Jerusalem Artichoke
Source: Front Plant Sci. 2020 Feb 21;11:101. doi: 10.3389/fpls.2020.00101 (PMC7046554; doi:10.3389/fpls.2020.00101)
Supplement: Supplementary file 2 [file Table_2.xlsx]

## Sheet: Foglio1
Table S2. Functional classification of DE/ESTs between “VR” and “K8-HS142” clones at T0.
Process		LEVEL 6				LEVEL 7				LEVEL 8				EST set
		GO functional class	Frequency			GO functional class	Frequency			GO functional class	Frequency
			AS	RS			AS	RS			AS	RS		Total	K8-HS142	VR
Primary metabolic P		Monosaccharide metabolic P	23	4.84		Hexose metabolic P	22	10.8374		Glucose metabolic P	22	16.7939		8-5	6-4	2-1
		Single organism carbohydrate catabolic P	19	4		Monosaccharide catabolic P	19	9.35961		Hexose catabolic P	19	14.5038
		Carbohydrate biosynthetic P	14	2.94737
		Cellular protein metabolic P	58	12.2105		Peptide biosynthetic P	13	6.40394						13-9	12-8	1-1
		Cellular macromolecule biosynthetic P	33	6.94737
		Protein modification P	24	5.05263		Cellular protein modification P	24	11.8227						3-3	3-3	0-0
		Proteolysis P	18	3.78947
		Protein complex assembly P	14	2.94607
		Cellular macromolecule catabolic P	18	3.78947		Modification-dependent macromolecule catabolic P	13	6.39984						2-2	0-0	2-2
						Cellular protein catabolic P	17	8.37438		Proteolysis involved in cellular protein catabolic P	16	12.2137
		Protein catabolic P	17	3.57895
		Cellular macromolecule complex assembly P	14	2.94737		Cellular protein complex assembly P	14	6.89655
		Nucleic acid metabolic P	18	3.78947		RNA metabolic P	14	6.89655
		Regulation of gene expression P	15	3.15789										8-2	6-2	2-0
Cellular P		Plant organ development P	40	12										26-11	18-9	8-2
												Total		60-32	45-26	15-6
DE/ESTs between “VR” and “K8-HS142” at T0 subdivided into functional groups according to the GO classification levels 6, 7 and 8. The recurrence of each functional class is given in terms of both absolute score (AS), calculated by the Blast2GO, and relative score (RS), that represents the percentage of the score associated to a given group on the sum of the scores from all of the groups detected …
