# Supplementary material for: Whole-Transcriptome Analysis Unveils the Synchronized Activities of Genes for Fructans in Developing Tubers of the Jerusalem Artichoke
Source: Front Plant Sci. 2020 Feb 21;11:101. doi: 10.3389/fpls.2020.00101 (PMC7046554; doi:10.3389/fpls.2020.00101)
Supplement: Supplementary file 3 [file Table_3.xlsx]

## Sheet: Foglio1
Table S3. Functional classification of DE/ESTs between “VR” and “K8-HS142” clones at T3.
Biological process		GO level 6				GO level 7				GO level 8				EST set
		GO functional class	Frequency			GO functional class	Frequency			GO functional class	Frequency
			AS	RS			AS	RS			AS	RS		Total	K8-HS142	VR
Primary metabolic P		Cellular polysaccharide metabolic P	1	1.40845		Polysaccharide biosynthetic P	1	2.27273		Starch metabolic P	1	4.34783
										Cellular polysaccharide biosynthetic P	1	4.34783
		Olisaccharide metababolic P	1	1.40845		Disaccharide metabolic P	1	2.27273		Maltose metabilic P	1	4.34783
		Carbohydrate biosynthetic P	1	1.40845		Cellular carbohydrate biosynthetic P	1	2.27273						1-0	0-0	1-0
		Cellular protein metabolic P	5	7.04225		Peptide biosynthetic P	4	9.09091
		Cellular macromolecule biosynthetic P	5	7.04225										8-0	3-0	5-0
		Protein modification P	2	2.8169		Cellular protein modification P	2	4.54545		Protein phosphorilation P	1	4.34783		1-0	1-0	0-0
										Protein modofication by small protein conjugation or removal P	1	4.34783
		Macromolecule methylation P	2	2.8169
		Pyrimidine-containing compound biosynthetic P	1	1.40845
		Nucleic acid metabolic P	2	2.8169		RNA metabolic P	2	4.54545		RNA modification P	2	8.69565
Cellular P		Glucan metabolic P	1	1.40845		Cellular glucan metabolic P	1	2.27273
		Cell wall modification P	2	2.8169
		Cell wall disassembly P	1	1.40845
		Plant-type cell wall organization P	2	2.8169		Plant-type cell wall modification P	1	2.27273		Cell wall modification involved in abscission P	1	4.34783		1-0	1-0	0-0
		Plant organ development P	1	1.40845		Organ senescence P	1	2.27273
		Seedling development P	1	1.40845
		Cell wall disassembly P	1	1.40845
		Response to blue light P	1	1.40845
		Regulation of signal transduction P	4	5.6338		Positive regulation of signal transduction P	4	9.09
		Response to abscisic acid	5	7.04225		Cellular response to hormone stimulus P	4	9.09091		Cellular response to abscissic acid stimulus P	4	17.3913
		Positive regulation of cell communication P	4	5.6338						Hormone-mediating signaling pathway P	4	17.3913
												Total		11-0	5-0	6-0
Parameters and data are given as in Tab. S2.
