# Supplementary material for: Whole-Transcriptome Analysis Unveils the Synchronized Activities of Genes for Fructans in Developing Tubers of the Jerusalem Artichoke
Source: Front Plant Sci. 2020 Feb 21;11:101. doi: 10.3389/fpls.2020.00101 (PMC7046554; doi:10.3389/fpls.2020.00101)
Supplement: Supplementary file 4 [file Table_4.xlsx]

## Sheet: Foglio1
Table S4. Functional classification of DE/ESTs between T0 and Tm stages.
Biological process		GO level 6				GO level 7				GO level 8				EST set
		GO functional class	Frequency			GO functional class	Frequency			GO functional class	Frequency
			AS	RS			AS	RS			AS	RS		Total	Tm	T0
Primary metabolic P		Monosaccharide metabolic P	17	4.80226		Hexose metabolic P	17	9.71429		Glucose metabolic P	16	20.7792		18-8	11-6	7-2
						Monosaccharide catabolic P	15	8.57143		Hexose catabolic P	15	19.4805
		Cellular protein metabolic P	24	6.77966		Protein folding P	16	9.14286						14-3	10-3	4-0
						Translation P	14	8
		Cellular macromolecule biosynthetic P	30	8.47458
		Cellular macromolecule catabolic P	16	4.51977		Modification-dependent macromolecule catabolic P	14	8
		Proteolysis P	15	4.23729
		Protein modification P	24	6.77966		Cellular protein modification P	24	13.7143						5-4	1-0	4-4
		Protein catabolic P	15	4.23729		Cellular protein catabolic P	15	8.57143		Proteolysis involved in cellular protein catabolic P	15	19.4805
		Transmembrane transport P	16	4.51977
		Nucleic acid metabolic P	24	6.77966		RNA metabolic P	20	11.4286						4-0	0-0	0-0
Transport P		Auxin transport P	8											1-1	0-0	1-1
		Water transport P	8											3-3	0-0	3-3
Cellular P		Organ development P	18	5.08475										33-16	13-3	20-13
		Shoot system development P	14	3.9548
												Total		79-35	35-12	39-23
Parameters and data are given as described in in Tab. S2.
