# Supplementary material for: Whole-Transcriptome Analysis Unveils the Synchronized Activities of Genes for Fructans in Developing Tubers of the Jerusalem Artichoke
Source: Front Plant Sci. 2020 Feb 21;11:101. doi: 10.3389/fpls.2020.00101 (PMC7046554; doi:10.3389/fpls.2020.00101)
Supplement: Supplementary file 5 [file Table_5.xlsx]

## Sheet: Foglio1
Tab S5. Functional classification of DE/ESTs between T0 and T3 stages.
Biological process		GO level 6				GO level 7				GO level 8				EST set
		GO functional class	Frequency			GO functional class	Frequency			GO functional class	Frequency
			AS	RS			AS	RS			AS	RS		Total	T3	T0
Primary metabolic P		Monosaccharide metabolic P	1	1.53846		Hexose metabolic P	1	2.7		Glucose metabolic P	1	4.7619		2-2	1-1	1-1
						Monosaccharide catabolic P	1	2.7027		Hexose catabolic P	1	4.7619
		Single organism carbohydrate catabolic P	1	1.53846		Polysaccharide biosynthetic P	1	2.7027
		Carbohydrate biosynthetic P	1	1.53846		Carbohydrate transmembrane transport P	1	2.7027
		Carbohydrate transport P	1	1.53846
		Carbohydrate derivative transport P	1	1.53846
		Cellular protein metabolic P	6	9.23077		Protein folding P	6	16.2162						3-1	2-0	1-1
		Cellular macromolecule biosynthetic P	2	3.07692		Regulation of cellular macromolecule biosynthetic P	1	2.7027
		Regulation of cellular biosynthetic P	1	1.53846
		Regulation of macromolecule biosynthetic P	2	3.07692										4-0	2-0	2-0
		Regulation of cellular catabolic P	1	1.53846
		Regulation of hydrolase activity P	1	1.53846										1-0	0-0	1-0
		Response to unfolded protein P	1	1.53846
		Transmembrane transport P	1	1.53846
		Nucleic acid metabolic P	2	3.07692		RNA metabolic process P	2	5.40541		RNA biosynthetic P	2	9.52381
										Regulation of RNA metabolic P	1	4.7619
		Nucleobase-containing compound biosynthetic P	2	3.07692
		Nucleobase-containing small molecule metabolic P	1	1.53846		Nucleoside phosphate metabolic P	1	2.7027		Nucleotide metabolic P	1	4.7619
										Nucleoside phosphate catabolic P	1	4.7619
		Nucleobase-containing compound transport P	1	1.53846		Pyrimidine-containing compound transmembrane transport P	1	2.7027
						Nucleotide transport P	1	2.7027		Nucleotide transmembrane transport P	1	4.7619
										Nucleotide-sugar transport P	1	4.7619
		Regulation of gene expression P	1	1.53846
		Purine-containing compound catabolic P	1	1.53846
		Regulation od nucleobase-containing compound metabolic P	2	3.07692
Cellular P		Organ development P	1	1.53846		Root development P	1	2.7027		Root morhogenesis P	1	4.7619		1-1	0-0	1-1
										Epidermis development P	1	4.7619
		Cell development P	1	1.53846		Developmental cell growth P	1	2.7027
						Cell maturation P	1	2.7027
		Response to light intensity P	2	3.07692		Response to high light intensity P	2	5.40541
		Response to UV P	1	1.53846		Pigment accumulation in rseponse to UV light P	1	2.7027		Pigment accumulation in tissue in rseponse to UV light P	1	4.7619
		Hormone transport P	1	1.53846		Auxin transport P	1	2.7027		Auxin polar transport P	1	4.7619
		Regulation of cell size P	1	1.53846
		Cell morphogenesis P	1	1.53846		Unidimensional cell growth P	1	2.7027		Cell tip growth P	1	4.7619
		Plant-type cell wall organization P	1	1.53846
		Plant-type cell wall biogenesis P	1	1.53846
		Root system development P	1	1.53846
		Shoot system development P	1	1.53846		Regulation of shoot system development P	1	2.7027
												Total		11-4	5-1	6-3
Parameters and data are given as described in Tab. S2.
