# Supplementary material for: Whole-Transcriptome Analysis Unveils the Synchronized Activities of Genes for Fructans in Developing Tubers of the Jerusalem Artichoke
Source: Front Plant Sci. 2020 Feb 21;11:101. doi: 10.3389/fpls.2020.00101 (PMC7046554; doi:10.3389/fpls.2020.00101)
Supplement: Supplementary file 6 [file Table_6.xlsx]

## Sheet: Foglio1
Tab S6. Functional classification of EST/genes involved in the metabolism of storage polysaccharides.
METABOLISM OF STORAGE POLYSACCHARIDES						PLANT SPECIES		Total ESTs	Most expressed ESTs
Hexose metabolism								76	6
	Sucrose synthase					Helianthus tuberosus		17	1
	Sucrose phosphate phosphatase					Helianthus tuberosus		8	1
	Sucrose phosphatase					Helianthus tuberosus		3	0
	Phosphoglucomutase					Helianthus tuberosus		10	1
	Glucokinasehexokinase					Helianthus tuberosus		2	1
	Glucose-6P isomerase					Helianthus tuberosus		3	0
	UDPG pyrophosphorylase					Helianthus tuberosus		11	1
	Invertase					Helianthus tuberosus		22	1
Sugar transport through cell membranes								79	2
	Hexose transporter - G6PT					Helianthus tuberosus		69	1
	Sucrose transporter - Sucrose symporter					Helianthus tuberosus		8	1
Starch meatbolism								56	3
Starch catabolism								37	0
	Amylase					Helianthus tuberosus		10	0
	a-glucan water dikinase					Helianthus tuberosus		10	0
	Starch phosphorylase					Helianthus tuberosus		14	0
	Starch phosphatase					Helianthus tuberosus		2	0
	4a-glucanotransferase					Helianthus tuberosus		2	0
Starch biosynyhesis								19	3
	AGPase					Helianthus tuberosus		3	1
	Starch synthase					Helianthus tuberosus		12	2
	Starch granule bound synthase					Helianthus tuberosus		7	0
Fructan biosynthesis								14	4
	Sucrose:sucrose-1 fructosyltransferase							7	3
						Helianthus tuberosus		1	1
						Lolium perenne		1	0
						Allium sativum		1	1
						Allium cepa		1	0
						Chicorium intybus		1	0
						Cynara scolymus		1	1
						Festuca arundinacea		1	0
	Fructan:fructan-1 fructosyltransferase							4	1
						Helianthus tuberosus		1	1
						Lolium perenne		1	0
						Cynara scolymus		1	0
						Chicorium intybus		1	0
	Fructan:fructan-6 fructosyltransferase							3	0
						Lolium perenne		1	0
						Asparagus officinalis		1	0
						Hordeum vulgare		1	0
TOTAL								224	15
A total of 224 out of 1,559 EST/genes selected for microarray designing are involved in the carbohydrate metabolic processes according to GO functional annotation. For the set of genes encoding for 1-SST, 1-FFT and 6-FFT the species of origin is reported.
