# Supplementary material for: Whole-Transcriptome Analysis Unveils the Synchronized Activities of Genes for Fructans in Developing Tubers of the Jerusalem Artichoke
Source: Front Plant Sci. 2020 Feb 21;11:101. doi: 10.3389/fpls.2020.00101 (PMC7046554; doi:10.3389/fpls.2020.00101)
Supplement: Supplementary file 7 [file Table_7.xlsx]

## Sheet: Foglio1
Tab S7. Emittance data of ESTs involved in sucrose, fructan and starch metabolism in H. tuberosus at the three tuber developmental stages.
Enzyme		EST code		Species		Process		Expression level at T0					Expression level at T3					Expression level at Tm
								VR	p	K8-HS142	p		VR	p	K8-HS142	p		VR	p	K8-HS142	p
SuSym	Sucrose H+/symporter	gi_254061131_gb_GR721628		B. rapa		Sucrose and hexose metabolism		1,533±135	***	1,359±217	***		1,367±10	***	1,253±28	**		1,421±198	**	1,119±29	***
INV	Neutral/alkaline invertase	CHTM3989.b2 J13.ab1		H. tuberosus				1,749±120	**	1,784±48	***		1,480±19	***	1,385±43	**		1,893±346	**	1,594±150	***
PGM	Phosphoglucomutase	CHTM17660.b1 H24.ab1		H. tuberosus				1,750±28	**	2,616±78	***		1,678±79	***	1,504±198	**		4,319±595	**	3,222±57	***
UDPGP	UDP-glucose pyrophosphorilase	CHTS10044.b2 G15.ab1		H. tuberosus				2,425±106	**	2,812±508	***		2,221±217	***	2,222±51	**		2,299±238	**	2,540±291	***
GCK	Glucokinase	CHTM4381.b1 J15.ab1		H. tuberosus				1,037±39	**	1,030±12	***		1,045±104	***	1,134±9	**		1,029±58	***	1,059±42	***
SuP	Sucrose phosphatase	CHTM3463.b1 M01.ab1		H. tuberosus				1,156±73	**	1,085±124	***		865±67	***	861±28	***		1,049±121	***	834±9	***
SuPS	Sucrose phosphate synthase	CHTM4787.b1 F21.ab1		H. tuberosus				923±8	***	984±10	***		885±47	***	1,003±31	**		1,003±38	***	1,001±39	***
SuS	Sucrose synthase	CHTS9275.b2 E15.ab1		H. tuberosus				7,988±1,430	**	6,869±448	***		4,042±383	*	4,766±678	*		2,482±258	**	4,481±203	***
Aversge expession in the process of Sucrose and Hexose metabolism								2,320±242	**	2,317±180	***		1,815±116	***	1,766±159	**		1,936±231	**	1,981±102	**
1-FFT	Fructan:fructan 1-fructosyltransferase	gi_3367689_emb_AJ009756.1		H. tuberosus		Fructan biosynthess		1,110±74	***	1,635±263	***		2,233±319	***	4,123±1,680	**		2,839±279	**	2.567±320	***
1-SST	Sucrose:sucrose 1-fructosyltransferase	gi_3367710_emb_AJ009757.1		H. tuberosus				23,372±346	NS	2,916±634	*		24,338±1,620	NS	46,566±9,559	NS		2,234±234	**	3,587±1,046	**
		gi_2160709_gb_81520.1		C. intybus				894±71	***	822±57	***		935±45	***	829±19	***		850±60	***	810±34	***
		gl_20502036_gb_AY098442.1		A. sativum				1,139±19	**	1,017±47	***		1,002±82	***	1,104±73	**		993±4	***	995±53	***
Aversge expession in the process of Fructan biosynthesis								6,629±127	**	1,597±250	***		7,152±516	**	13,155±2,833	*		1,729±184	**	1,989±363	**
AGPase	Glucose 1-phosphate adenylyltransferase	CHTM11444.b1 H06.ab1		H.tuberosus		Starch biosynthesis		980±0.04	***	980±0.1	***		980±0.02	***	980±0.01	**		980±0.06	***	980±0.02	***
G6PT	Glucose 6-phosphate translocator	CHTM1517.b1 J20.ab1		H.tuberosus				1,792±68	**	1,306±13	***		1,510±161	***	1,234±18	**		1,292±28	**	1,545±36	***
SS	Starch synthase	CHTM2753.b1 A17.ab1		H.tuberosus				967±63	***	1,002±45	***		957±87	***	959±37	**		1,021±30	***	895±25	***
SS		gnl_UG_Stuff#_S14742277		S. tuberosum				882±6	***	862±25	***		902±25	***	887±1	***		903±15	***	856±1	***
Aversge expession in the process of Starch biosynthesis								1,246±44	***	1,096±19	***		1,149±83	***	1,057±18	**		1,098±20	***	1,139±20	***
EF	Elongation factor 1a	CHTM4836.b1 G10.ab1		H.tuberosus		Constitutive processes		21,388±2,349		17,012±1,852			23,708±949		26,417±3,678			14,302±537		21,978±107
The absolute emittances of 16 ESTs that take part to the metabolic network of storage carbohydrates, such as sucrose breakdown, fructan and starch biosynthesis and tuber development platform at the three tuber developmental stages are reported. The significance of differences in the expression level at T0, T3 and Tm between each EST and the EST (CHTM4836.b1_G10.ab1) corresponding to the housekeep…
